# Supplementary material for: Targeting MALAT1 Augments Sensitivity to PARP Inhibition by Impairing Homologous Recombination in Prostate Cancer
Source: Cancer Res Commun. 2023 Oct 9;3(10):2044–61. doi: 10.1158/2767-9764.CRC-23-0089 (PMC10561629; doi:10.1158/2767-9764.CRC-23-0089)
Supplement: Supplementary Table S1 — List of the Primers [file crc-23-0089-s09.xlsx]

## Sheet: Sheet1
Supplementary Table S1: List of the Primers
Quantitative PCR (qPCR) primers
Sr. No.	Gene	Primer Name	Sequence (5'-3')
1	GAPDH	GAPDH_FP	TGCACCACCAACTGCTTAGC
		GAPDH_RP	GGCATGGACTGTGGTCATGAG
2	MALAT1	MALAT1_FP	GTTCTGATCCCGCTGCTATT
		MALAT1_RP	TCCTCAACACTCAGCCTTTATC
3	c-Kit	c-Kit_FP	CAAGGCTTCTCCAATTCTGC
		c-Kit_RP	TGCAGTGGTCCACAGAAGAG
4	SOX2	SOX2_FP	CATGGGTTCGGTGGTCAAG
		SOX2_RP	TGATCATGTCCCGGAGGT
5	Oct-4 (POU5F1)	Oct-4_FP	GGAGGAAGCTGACAATGAAA
		Oct-4_RP	GGCCTGCACGAGGTTTT
6	CD44	CD44_FP	CAGCACTTCAGGAGGTTACAT
		CD44_RP	GTAGCAGGGATTCTGTCTGTG
7	NANOG	NANOG_FP	TTCACTGTGTTAGCCAGGATG
		NANOG_RP	TGGCTCACGCCTGTAAATC
8	ABCG2	ABCG2_FP	GTAAAGCAGGGCATCGATCT
		ABCG2_RP	CAGGTAGGCAATTGTGAGGAA
9	ATM	ATM_FP	GGACCACACAGGAGAATATGG
		ATM_RP	TTGCCATCGGAACCTACAC
10	BRCA1	BRCA1_FP	GCTGCTGCTCATACTACTGATAC
		BRCA1_RP	GACACCACCATGGACATTCTT
11	BRCA2	BRCA2_FP	CTCAGCCCAGATGACTTCAAA
		BRCA2_RP	GGACTAACAGGTGGAGGTAAAG
12	RAD51C	RAD51C_FP	CCTCAGGGATTTAGAGATACTGTTG
		RAD51C_RP	ATTCTTCCTCTGGGTCTCGT
13	RAD51D	RAD51D_FP	GGATTCTCCTGGACACCATC
		RAD51D_RP	GGTCCCAATGTCTACCATCTC
14	AURKA	AURKA_FP	ATGCCCTGTCTTACTGTCATTC
		AURKA_RP	GCATGTACTGACCACCCAAA
15	CDK1	CDK1_FP	CAGGATGTGCTTATGCAGGA
		CDK1_RP	TGTACTGACCAGGAGGGATAG
16	CCNA2	CCNA2_FP	GGTGGTCTGTGTTCTGTGAATA
		CCNA2_RP	ACTTCTTGGATGCCAGTCTTAC
17	MCM3	MCM3_FP	CGCCTCACAGAATCCATCAA
		MCM3_RP	CCTGATTGTCATCCTGCATCT
18	BUB1B	BUB1B_FP	GTCCTAACCCAGAAGACACTTG
		BUB1B_RP	CTCTCAGGATCAGAAGGGAGAT
19	CDC25A	CDC25A_FP	CATGCACCACGAGGACTTTA
		CDC25A_RP	GTACATCTCCCCTCTTGCTCTTC
Chromatin Immunoprecipitation-Quantitative PCR (ChIP-qPCR) Primers
1	qMALAT1- ARE1	MALAT1-ARE1-FP1	CGTCGAGACTATATGGAGGAAATG
		MALAT1-ARE1-RP1	GCTGGTCTTTCTTTCGTGGA
2	qMALAT1- ARE2	MALAT1-ARE2-FP2	GAACAGGCACAGGCGTTA
		MALAT1-ARE2-RP2	ACTGGTTCTAACCGGCTCTA
MALAT1 CHIRP Probes
1	MALAT1 _1	MALAT1_PROBE_1	CCT GAA TGG CTT CAT GAA GG
2	MALAT1_2	MALAT1_PROBE_2	CAA CAC TCA GCC TTT ATC AC
3	MALAT1_3	MALAT1_PROBE_3	CCA CTG GTG AAT TCA ACT GG
4	MALAT1_4	MALAT1_PROBE_4	CAC TCC AGA AAG AGG GAG TT
5	MALAT1_5	MALAT1_PROBE_5	AGA TCA AAA GGC ACG GGG TG
6	MALAT1_6	MALAT1_PROBE_6	TAG CTT GGC CAA GTC TGT TA
7	MALAT1_7	MALAT1_PROBE_7	GCG AGG CGT ATT TAT AGA CG
8	CTR probe	CTR_PROBE_1	GTA GTG GAG GAG AAA CGG TTG TGA GTA GTA C
9	CTR probe	CTR_PROBE_2	GTA GTG GAG GAG GCG CGG TTG TGA GTA GTA C
shRNA sequences
1	shSCRM	pLV	CCTAAGGTTAAGTCGCCCTCGTCGAGACGAGGGCGACTTAACCTTAGG
2	shMALAT1- 1	pLV	GATCCATAATCGGTTTCAAGGTCTCGAGACCTTGAAACCGATTA TGGATC
3	shMALAT1- 2	pLV	GACCTTGAAATCCATGACGTTCTCGAGAACGTCATGGATTTCAA GGTC
