# Supplementary material for: Targeting MALAT1 Augments Sensitivity to PARP Inhibition by Impairing Homologous Recombination in Prostate Cancer
Source: Cancer Res Commun. 2023 Oct 9;3(10):2044–61. doi: 10.1158/2767-9764.CRC-23-0089 (PMC10561629; doi:10.1158/2767-9764.CRC-23-0089)
Supplement: Supplementary Table S2 — Genes upregulated in metastatic prostate cancer patients in comparison to localized cases. [file crc-23-0089-s10.xlsx]

## Sheet: Sheet2
Supplementary Table S2: Genes upregulated in metastatic prostate cancer patients in comparison to localized cases.
		GSE35988		GSE6919		GSE6752
Gene symbol	Gene.title	logFC	adj.P.Val	logFC	adj.P.Val	logFC	adj.P.Val
OSBPL8	oxysterol binding protein like 8	1.0126	3.83e-06	0.92092	0.00502	0.712605	0.00144
SIRT6	sirtuin 6	0.820277	2.28e-08	0.819688	0.000106	0.913046	2e-07
PLXNA1	plexin A1	1.69905	6.71e-15	2.09493	2.04e-13	0.632053	0.00779
KIF4A	kinesin family member 4A	2.05869	8.57e-12	0.695616	0.00202	2.07153	3.56e-08
HN1	hematological and neurological expressed 1	1.35391	7.04e-11	1.63299	5.44e-20	1.67136	3.26e-09
TMEM132A	transmembrane protein 132A	1.75485	5.36e-13	0.668406	0.000271	1.9705	3.45e-08
GRIN3A	glutamate ionotropic receptor NMDA type subunit 3A	1.86375	0.00844	1.92268	1.25e-06	1.7236	0.000352
FAM83A	family with sequence similarity 83 member A	1.36445	0.0265	0.707357	0.000957	1.07766	0.000251
SKI	SKI proto-oncogene	2.41266	1.44e-07	0.682527	0.000465	1.07184	3.32e-10
TBL1XR1	transducin (beta)-like 1 X-linked receptor 1	1.50575	0.00723	0.939707	6e-07	1.70678	5.01e-07
DBNDD1	dysbindin domain containing 1	0.835025	7.47e-06	0.642078	0.00135	1.17591	7.01e-05
ABCC5	ATP binding cassette subfamily C member 5	1.49349	3.01e-12	0.96571	2.73e-06	1.24823	7.2e-05
WISP1	WNT1 inducible signaling pathway protein 1	1.36786	0.00011	0.865575	0.00254	0.924986	1.56e-05
BCL6B	B-cell CLL/lymphoma 6B	0.745806	0.0109	0.970986	0.0012	0.884889	0.00562
UBAP2	ubiquitin associated protein 2	1.21856	5.81e-13	0.710426	8.39e-08	0.920193	1.89e-07
TNPO2	transportin 2	1.74306	8.99e-14	0.619738	7.3e-07	0.905812	1.02e-10
DUSP8	dual specificity phosphatase 8	1.37377	2.09e-07	0.934605	9.77e-07	1.92367	1.36e-06
SENP5	SUMO1/sentrin specific peptidase 5	1.91332	1.21e-17	1.03155	0.000384	0.816928	0.00084
C5orf24	chromosome 5 open reading frame 24	1.19494	8.53e-09	0.637005	0.00124	0.899111	8.54e-08
DOCK8	dedicator of cytokinesis 8	0.80166	0.0284	1.08451	0.000232	1.20406	0.000455
LRRC4	leucine rich repeat containing 4	1.08491	5.66e-06	1.00333	0.000196	0.719346	0.00543
TMPO	thymopoietin	1.09872	9.02e-10	0.864726	1.3e-08	1.84694	1.21e-07
HECW2	HECT, C2 and WW domain containing E3 ubiquitin protein ligase 2	1.15705	2.43e-05	1.54366	1.27e-08	0.775082	0.00378
PLCXD1	phosphatidylinositol specific phospholipase C X domain containing 1	1.08442	6.18e-08	0.995216	7.26e-07	1.29528	6.53e-05
PILRB	paired immunoglobin-like type 2 receptor beta	0.983868	6.01e-07	0.858154	6.88e-05	0.962251	9.54e-05
SLC16A6	solute carrier family 16 member 6	1.44542	3.31e-06	1.27489	0.000166	0.736718	0.00112
PUS7	pseudouridylate synthase 7 (putative)	1.23829	4.97e-11	0.82685	4.57e-07	1.36577	2.5e-07
NFATC2IP	nuclear factor of activated T-cells 2 interacting protein	0.806612	2.16e-07	0.794391	1.89e-06	0.601885	0.000761
C7orf43	chromosome 7 open reading frame 43	0.875144	1.63e-09	1.14268	1.28e-05	0.67786	0.000322
PABPC1	poly(A) binding protein cytoplasmic 1	0.80908	2.89e-05	1.90133	6.3e-21	0.673215	0.00121
TMEM2	transmembrane protein 2	1.68381	3.92e-08	0.767417	0.000653	1.11609	8.55e-07
MAP4K4	mitogen-activated protein kinase kinase kinase kinase 4	1.00169	1.59e-10	0.706189	1.54e-06	1.08803	1.39e-06
PYCRL	pyrroline-5-carboxylate reductase-like	1.27557	8.42e-11	0.990196	0.000318	1.26106	1.47e-09
KLHL24	kelch like family member 24	0.9449	3.2e-07	1.8897	1e-09	1.28289	1.39e-06
SLC6A15	solute carrier family 6 member 15	2.80125	8.76e-05	0.846889	0.000485	0.780183	0.00966
RACGAP1	Rac GTPase activating protein 1	1.29483	6.86e-09	1.40165	6.88e-06	1.09506	8.76e-05
RAB35	RAB35, member RAS oncogene family	0.709615	4.93e-07	1.0376	1.02e-06	1.29186	1.65e-05
ASH1L	ASH1 like histone lysine methyltransferase	1.61615	8.13e-11	1.10282	0.000279	2.43781	2.65e-12
NAV2	neuron navigator 2	0.917215	8.92e-10	0.772919	0.00122	2.69395	6.37e-12
CDR2L	cerebellar degeneration related protein 2 like	1.41605	1.79e-11	0.973293	0.000124	1.01111	7.59e-10
FOXE3	forkhead box E3	0.680242	3.87e-07	0.730677	0.000239	1.39348	1.37e-09
NUF2	NUF2, NDC80 kinetochore complex component	1.98736	1.22e-09	1.2449	1.35e-07	1.93096	5.59e-09
BBX	BBX, HMG-box containing	0.682912	2.03e-05	0.805708	0.00224	0.75967	0.000758
RAB24	RAB24, member RAS oncogene family	1.72665	9.93e-16	0.689036	0.00316	1.11044	2.16e-06
CARHSP1	calcium regulated heat stable protein 1	0.877636	1.13e-06	0.769238	1.39e-09	1.26951	4.17e-06
MKNK2	MAP kinase interacting serine/threonine kinase 2	1.77538	7.26e-16	0.904597	9.12e-18	1.41252	3.08e-07
YWHAG	tyrosine 3-monooxygenase/tryptophan 5-monooxygenase activation protein gamma	1.55848	8.6e-11	1.01675	5.11e-13	0.690168	0.0247
RPL32P3	ribosomal protein L32 pseudogene 3	1.4081	4.99e-12	0.674344	0.00758	1.2136	8.09e-06
MAFB	MAF bZIP transcription factor B	0.719156	0.000763	1.15446	6.27e-08	1.18079	5.28e-06
WDR90	WD repeat domain 90	1.77652	4.44e-13	0.758445	1.09e-05	1.00164	1.79e-05
TTLL5	tubulin tyrosine ligase like 5	1.36011	5.06e-12	0.99069	6.69e-06	0.777639	7.04e-08
SCN3B	sodium voltage-gated channel beta subunit 3	0.670874	0.00216	0.874164	0.00335	1.18339	0.000566
CLPB	ClpB homolog, mitochondrial AAA ATPase chaperonin	1.42852	1.73e-14	1.52689	2.25e-08	1.50065	7.36e-05
CCDC59	coiled-coil domain containing 59	1.34197	2.71e-16	0.722496	1.38e-06	1.85871	4.03e-13
MID1IP1	MID1 interacting protein 1	0.828933	4.32e-10	0.777228	1.45e-09	1.33808	2.54e-08
NRP1	neuropilin 1	1.96349	4.73e-10	1.3221	1.11e-07	2.24301	7.07e-11
PARP14	poly(ADP-ribose) polymerase family member 14	0.940939	0.000267	0.804759	0.000841	1.57823	1.14e-08
GAS2L3	growth arrest specific 2 like 3	2.66565	3.5e-12	1.44272	1.21e-06	2.22406	1.56e-13
PCDHB2	protocadherin beta 2	1.10963	0.0111	0.839934	0.00209	1.61651	1.68e-05
VAV2	vav guanine nucleotide exchange factor 2	1.11647	2.63e-08	0.948332	0.0012	1.00038	0.00182
PBK	PDZ binding kinase	1.18047	0.00164	0.904896	0.00277	0.971972	0.00603
CDCA3	cell division cycle associated 3	1.9519	1.88e-13	1.12072	5.72e-07	0.910278	8.75e-06
BPTF	bromodomain PHD finger transcription factor	1.31802	5.31e-10	1.9495	1.49e-09	1.93843	7.26e-11
CBL	Cbl proto-oncogene	1.44056	1.16e-13	1.46584	4.28e-10	1.26499	7.38e-07
HEMGN	hemogen	1.32778	0.0392	0.861242	0.00369	1.76782	8.84e-09
HK2	hexokinase 2	2.02732	2.47e-08	1.33929	2.66e-05	1.71776	0.000108
CDCP1	CUB domain containing protein 1	1.12361	1.04e-07	1.1066	1.62e-05	0.82643	0.00932
KIF20A	kinesin family member 20A	2.33429	6.83e-11	1.32638	5.06e-08	1.29499	1.1e-06
CHORDC1	cysteine and histidine rich domain containing 1	0.778628	0.000127	1.54786	8.54e-07	1.52163	9.6e-07
MREG	melanoregulin	0.665718	0.0166	0.785154	0.00814	1.05748	0.000522
WHSC1	Wolf-Hirschhorn syndrome candidate 1	2.00764	9.47e-20	0.827089	0.00106	0.955649	1.37e-05
LIMD1	LIM domains containing 1	1.67953	9.41e-11	1.70039	1.31e-08	0.849195	0.0162
RSRC1	arginine and serine rich coiled-coil 1	1.21697	2.28e-10	1.08682	1.92e-06	2.97768	2.57e-13
MYLK2	myosin light chain kinase 2	0.753805	0.00923	0.652423	0.000496	0.837153	0.00427
RBBP6	RB binding protein 6, ubiquitin ligase	1.4041	1.64e-12	2.14175	8.57e-10	1.14171	0.000193
PPCDC	phosphopantothenoylcysteine decarboxylase	0.757289	1.56e-06	0.87474	0.00207	0.658731	0.00378
DEPDC1	DEP domain containing 1	1.83258	5.43e-12	1.17681	0.000138	1.35209	0.00217
PRC1	protein regulator of cytokinesis 1	1.53864	1.34e-12	0.890353	8.87e-06	1.80098	7.32e-09
HOXC10	homeobox C10	0.847971	0.00236	0.850879	0.000224	0.733176	0.00384
UBE2O	ubiquitin conjugating enzyme E2 O	1.6822	3.89e-16	1.49506	2e-08	0.621992	0.000913
SCAF1	SR-related CTD associated factor 1	1.24262	9.18e-11	0.620284	0.0146	1.67874	3.09e-07
FLT4	fms related tyrosine kinase 4	1.33894	6.29e-14	0.676076	0.00092	1.36108	4.01e-09
MACF1	microtubule-actin crosslinking factor 1	1.2058	1.24e-07	0.807871	0.000235	1.63978	1.59e-13
NUFIP2	NUFIP2, FMR1 interacting protein 2	0.740888	2.94e-06	1.07973	1.26e-16	1.12507	1.96e-10
TRIO	trio Rho guanine nucleotide exchange factor	1.46997	9.35e-10	0.685026	1.16e-05	1.27246	2.2e-07
DEPDC1B	DEP domain containing 1B	1.35476	0.00102	0.819128	0.00152	0.651745	0.0026
SOX4	SRY-box 4	1.9037	3.38e-10	0.928723	5.49e-07	0.793986	0.0025
DNAJA4	DnaJ heat shock protein family (Hsp40) member A4	0.751973	0.0176	0.741417	0.000166	0.85399	0.0178
ZMYND8	zinc finger MYND-type containing 8	2.22547	1.19e-14	2.21719	7.11e-13	1.45485	1.55e-05
FGB	fibrinogen beta chain	5.2686	0.00568	1.30348	4.34e-06	1.69804	2.8e-05
SLC25A22	solute carrier family 25 member 22	0.7517	0.000277	0.749888	7.48e-11	0.935683	0.0205
WWC1	WW and C2 domain containing 1	1.10198	6.32e-05	0.793607	2.7e-05	0.6788	0.00285
DGKZ	diacylglycerol kinase zeta	1.22716	1.88e-10	0.729275	2.18e-06	0.841212	0.000892
SETD5	SET domain containing 5	1.03229	1.03e-10	0.939768	1.29e-12	1.03322	9.85e-07
ZBTB7A	zinc finger and BTB domain containing 7A	1.22731	1.37e-07	0.763507	9.63e-05	2.98352	9.59e-15
RNF213	ring finger protein 213	1.27149	2.5e-09	0.816646	0.00483	1.51493	2.93e-06
CREB3L2	cAMP responsive element binding protein 3 like 2	0.607592	0.00461	0.662644	0.0105	1.19524	0.0017
DDIT4	DNA damage inducible transcript 4	2.056	3.44e-12	1.99604	5.42e-12	1.45313	0.000321
RASAL2	RAS protein activator like 2	0.986451	1.54e-05	1.0873	5.59e-10	2.23902	1.17e-11
EFNA3	ephrin A3	1.5641	6.3e-09	1.42407	1.86e-12	0.788483	9.1e-07
MALAT1	metastasis associated lung adenocarcinoma transcript 1 (non-protein coding)	1.56362	3.98e-13	2.64832	4.41e-18	3.78728	4.21e-07
STC2	stanniocalcin 2	2.74726	8.15e-18	1.1618	6.73e-05	1.52523	2.65e-05
CBX5	chromobox 5	1.42698	1.2e-10	1.48515	6.44e-14	0.647271	0.00211
UHRF1	ubiquitin like with PHD and ring finger domains 1	2.1936	5.94e-12	1.67559	4.95e-07	1.57284	2.77e-07
AR	androgen receptor	2.0979	1.53e-07	2.80511	1.15e-22	1.95574	9.45e-09
CENPM	centromere protein M	1.48603	2.44e-07	1.39448	7.69e-06	1.7369	0.000129
ADAM12	ADAM metallopeptidase domain 12	0.675069	0.0193	1.11433	0.000102	0.853477	0.0012
TPX2	TPX2, microtubule nucleation factor	2.44677	9.99e-14	2.20259	2.1e-10	2.81286	2.08e-06
DAZAP1	DAZ associated protein 1	0.915957	1.75e-10	1.81874	2.38e-13	1.99904	1.29e-14
ANLN	anillin actin binding protein	2.58728	1.15e-09	1.30919	0.00294	1.32569	7.3e-05
DNMT3B	DNA methyltransferase 3 beta	1.83579	1.16e-15	0.9438	0.000597	0.625168	0.00751
C12orf65	chromosome 12 open reading frame 65	1.36332	9.01e-14	1.10755	1.4e-07	1.14647	2.3e-08
C1GALT1	core 1 synthase, glycoprotein-N-acetylgalactosamine 3-beta-galactosyltransferase 1	0.865887	4.32e-05	1.14733	0.000187	1.19007	1.65e-05
SGK2	SGK2, serine/threonine kinase 2	1.97845	2.11e-08	2.07552	6.29e-09	3.1671	5.93e-07
BCL6	B-cell CLL/lymphoma 6	1.14744	5.96e-07	1.43785	5.32e-13	0.976567	0.000885
SREBF2	sterol regulatory element binding transcription factor 2	1.0193	1.36e-11	1.53392	3.48e-13	1.00706	1.44e-07
UBE2T	ubiquitin conjugating enzyme E2 T	2.43971	4.08e-18	1.18804	0.00023	1.14404	4.84e-05
FLT1	fms related tyrosine kinase 1	1.19191	5e-06	0.855151	0.00605	0.848385	1.23e-05
NARF	nuclear prelamin A recognition factor	0.975522	8.78e-09	0.960028	8.96e-05	1.30305	2.39e-08
TACC3	transforming acidic coiled-coil containing protein 3	2.60381	4.6e-17	0.700284	0.000434	2.02671	4.27e-12
MEX3A	mex-3 RNA binding family member A	2.5192	1.18e-11	1.02126	0.00538	1.35443	0.001
RRP1	ribosomal RNA processing 1	1.03319	2.08e-09	0.97007	9.68e-05	0.969832	0.000193
TRA2A	transformer 2 alpha homolog	1.0028	2.87e-09	1.31476	8.8e-08	1.45971	8.5e-07
MTDH	metadherin	1.0045	7.98e-09	0.970042	3.17e-05	1.94732	1.4e-12
CENPP	centromere protein P	0.798361	8.55e-05	0.636959	0.00413	0.874395	5.57e-07
2003-09-01	septin 3	1.96247	0.00157	0.678351	0.0107	1.44065	4.45e-05
MRPS25	mitochondrial ribosomal protein S25	0.610032	4.03e-05	1.22386	2.37e-05	1.3716	1.39e-06
KPTN	kaptin, actin binding protein	0.870272	1.59e-07	0.671758	0.00347	1.10038	0.00243
VGF	VGF nerve growth factor inducible	1.49978	4.28e-11	1.60221	1.77e-07	0.954338	0.000726
FAM57B	family with sequence similarity 57 member B	1.72345	4e-15	0.797154	0.000384	1.25406	0.000237
NETO2	neuropilin and tolloid like 2	1.53192	6.82e-05	0.929094	0.000472	2.12908	5.42e-09
EIF3B	eukaryotic translation initiation factor 3 subunit B	0.840433	3.39e-08	1.14537	3.62e-12	0.910281	8.44e-06
BTNL9	butyrophilin like 9	2.38703	3.81e-13	0.90002	0.00262	1.00487	1.03e-05
CMIP	c-Maf inducing protein	1.51464	5.13e-10	0.920294	3.72e-13	0.768167	3.79e-05
ASF1B	anti-silencing function 1B histone chaperone	1.63805	8.8e-13	0.924744	1.2e-05	2.38509	2.86e-07
ARF1	ADP ribosylation factor 1	1.17643	1.23e-07	0.731176	0.000906	1.42719	1.8e-08
CACNA1B	calcium voltage-gated channel subunit alpha1 B	1.25261	3.69e-12	0.792127	0.0114	1.06332	0.018
SMC4	structural maintenance of chromosomes 4	1.3093	1.3e-07	0.924388	7.86e-07	0.881197	1.05e-08
LINGO1	leucine rich repeat and Ig domain containing 1	2.0183	5.14e-05	0.992622	0.00128	0.877053	1.76e-07
TNFAIP8L1	TNF alpha induced protein 8 like 1	1.54429	6.53e-10	1.08132	2.7e-05	0.742211	1.15e-05
COX19	COX19, cytochrome c oxidase assembly factor	1.50984	1.12e-11	1.82627	6.85e-10	1.39311	8.78e-06
ST3GAL2	ST3 beta-galactoside alpha-2,3-sialyltransferase 2	0.650158	9.31e-05	0.65513	0.000328	0.917587	1.94e-06
SHCBP1	SHC binding and spindle associated 1	1.00592	0.00792	0.874064	8.86e-08	2.07247	6.04e-07
SOCS7	suppressor of cytokine signaling 7	1.9114	1.89e-12	0.760422	2.95e-05	0.784732	0.00024
2011-09-01	septin 11	0.791067	1.31e-05	0.892981	4.39e-06	0.822798	0.00434
FGFR1OP	FGFR1 oncogene partner	1.02392	3.38e-08	0.748798	1.84e-06	1.11076	0.000203
VPS13B	vacuolar protein sorting 13 homolog B	1.22678	0.00239	1.18687	1.02e-07	1.16633	2.72e-06
WDR5	WD repeat domain 5	1.25127	6.77e-13	1.64316	2.38e-08	1.05727	0.000443
SESN2	sestrin 2	0.952333	1.06e-07	0.696653	1.54e-08	1.04589	3.54e-08
DDHD1	DDHD domain containing 1	0.646233	1.51e-06	0.645629	0.00815	1.50843	2.92e-07
AKAP13	A-kinase anchoring protein 13	0.847139	8.24e-06	1.05715	3.63e-05	1.33247	2.04e-06
TAF2	TATA-box binding protein associated factor 2	0.739027	5.09e-06	0.624073	0.000819	2.2609	1.73e-13
PPP4R2	protein phosphatase 4 regulatory subunit 2	0.716509	2.08e-05	0.627351	0.00156	1.55647	5.54e-12
LHX6	LIM homeobox 6	0.666217	0.00114	0.706801	0.018	1.61899	5.63e-12
STK4	serine/threonine kinase 4	0.720677	4.29e-05	0.71759	0.0276	1.74876	4.36e-10
TAOK1	TAO kinase 1	0.679044	0.000166	1.51229	6.01e-06	1.34396	5.26e-07
ZCCHC7	zinc finger CCHC-type containing 7	1.11393	1.1e-07	1.03964	8.31e-09	1.43634	3.12e-11
IL1RL1	interleukin 1 receptor like 1	1.60445	3.33e-06	0.708788	0.0189	1.1643	0.00354
CCDC93	coiled-coil domain containing 93	1.41482	2.1e-06	0.759362	2.29e-10	0.873444	0.000856
GUCY1A2	guanylate cyclase 1 soluble subunit alpha 2	0.896541	0.00139	0.760178	0.00882	0.634124	0.00171
SLC16A10	solute carrier family 16 member 10	0.874018	0.00334	0.631758	0.038	2.00328	2.15e-07
GPAM	glycerol-3-phosphate acyltransferase, mitochondrial	1.08976	0.00664	0.632353	0.0224	1.24795	3.93e-06
THOC2	THO complex 2	0.741475	3.45e-07	1.04611	0.00042	1.44962	2e-07
