# Supplementary material for: Targeting MALAT1 Augments Sensitivity to PARP Inhibition by Impairing Homologous Recombination in Prostate Cancer
Source: Cancer Res Commun. 2023 Oct 9;3(10):2044–61. doi: 10.1158/2767-9764.CRC-23-0089 (PMC10561629; doi:10.1158/2767-9764.CRC-23-0089)
Supplement: Supplementary Table S3 — Biological pathways downregulated on MALAT1 ablation, predicted by DAVID analysis. [file crc-23-0089-s11.xlsx]

## Sheet: MALAT1 down david
Supplementary Table S3: Biological pathways downregulated on MALAT1 ablation, predicted by DAVID analysis.
Category	Term	P-Value	Count	Genes	Bonferroni	Benjamini	FDR
KEGG_PATHWAY	Cell cycle	4.4183e-25	42	E2F1, E2F2, DBF4, PKMYT1, TTK, PRKDC, CHEK1, CHEK2, SFN, PTTG1, CDC45, RAD21, MCM7, BUB1, ORC6, CCNA2, ORC1, CDC7, CDK1, CDC6, RBL1, TP53, SKP2, ESPL1, CDC20, MCM2, MCM3, CDC25C, MCM4, MCM5, CDK2, WEE1, CDC25A, MCM6, CDC25B, CCNB1, MAD2L1, CCNB2, PLK1, PCNA, BUB1B, SMC1A	1.02946e-22	1.02946e-22	5.67617e-22
KEGG_PATHWAY	DNA replication	2.6551e-24	25	POLA1, POLA2, RPA3, PRIM1, RPA1, RPA2, MCM7, POLE2, PRIM2, FEN1, LIG1, MCM2, MCM3, RNASEH2A, MCM4, MCM5, MCM6, POLD3, RFC5, DNA2, RFC3, RFC4, RFC2, POLD1, PCNA	6.18638e-22	3.09319e-22	3.41099e-21
KEGG_PATHWAY	Fanconi anemia pathway	6.79365e-13	20	RAD51C, BLM, USP1, EME1, BRCA2, BRIP1, RMI2, BRCA1, RPA3, HES1, RPA1, FANCM, RPA2, FANCD2, FANCI, FANCG, FANCA, UBE2T, FANCB, FANCC	1.58287e-10	5.27625e-11	8.72746e-10
KEGG_PATHWAY	Homologous recombination	6.08769e-12	15	RAD51D, RAD51C, NBN, XRCC3, XRCC2, BLM, EME1, BRCA2, RAD54L, RPA3, RPA1, POLD3, RPA2, POLD1, RAD54B	1.41843e-09	3.54608e-10	7.82081e-09
KEGG_PATHWAY	Mismatch repair	6.40002e-11	13	EXO1, MSH6, LIG1, RPA3, RPA1, POLD3, RFC5, RPA2, RFC3, RFC4, RFC2, POLD1, PCNA	1.49121e-08	2.98241e-09	8.22207e-08
KEGG_PATHWAY	Nucleotide excision repair	6.56668e-06	12	RFC5, POLD3, RPA1, RPA2, RFC3, RFC4, POLE2, RFC2, LIG1, POLD1, PCNA, RPA3	0.00152887	0.000254975	0.00843585
KEGG_PATHWAY	Oocyte meiosis	4.2901e-05	17	ADCY3, CDK1, PKMYT1, AURKA, CDC20, ESPL1, PTTG1, CDC25C, CDK2, CCNB1, CCNB2, MAD2L1, PLK1, BUB1, FBXO5, PRKACB, SMC1A	0.00994636	0.001427	0.0551007
KEGG_PATHWAY	Progesterone-mediated oocyte maturation	0.000154615	14	ADCY3, CCNB1, CDK1, MAD2L1, CCNB2, PLK1, BUB1, PKMYT1, PRKACB, CDC25C, CCNA2, CDC25A, CDK2, CDC25B	0.0353869	0.00449339	0.198452
KEGG_PATHWAY	Pyrimidine metabolism	0.000197516	15	NT5C1B-RDH14, POLR1E, DTYMK, POLA1, DCK, POLA2, TK1, PRIM1, POLD3, TYMS, POLE2, POLD1, RRM2, RRM1, PRIM2	0.0449827	0.00510093	0.253451
KEGG_PATHWAY	p53 signaling pathway	0.000212148	12	CCNB1, STEAP3, CDK1, CCNB2, RRM2, TP53, CHEK1, CHEK2, PMAIP1, SFN, GTSE1, CDK2	0.0482336	0.00493137	0.272203
KEGG_PATHWAY	Base excision repair	0.000625567	8	POLD3, POLE2, LIG1, UNG, POLD1, NEIL3, PCNA, FEN1	0.135672	0.0131673	0.800691
KEGG_PATHWAY	HTLV-I infection	0.0030926	23	E2F1, ADCY3, FZD9, E2F2, WNT10B, TP53, TNFRSF13C, CHEK1, CDC20, PTTG1, CHEK2, POLD3, MAD2L1, POLE2, POLD1, RANBP3, PCNA, BUB1B, RANBP1, PRKACB, NFATC2, CHUK, TERT	0.514071	0.0583683	3.90107
KEGG_PATHWAY	Purine metabolism	0.0154878	16	ADCY3, NT5C1B-RDH14, POLR1E, POLA1, DCK, POLA2, AK4, GMPR, PRIM1, POLD3, POLE2, POLD1, RRM2, RRM1, PRIM2, PRPS2	0.973666	0.244035	18.1701
KEGG_PATHWAY	Small cell lung cancer	0.0158157	10	E2F1, CKS1B, E2F2, BCL2, CKS2, TP53, SKP2, CHUK, CDK2, FN1	0.975633	0.233041	18.5196
KEGG_PATHWAY	Alcoholism	0.0162386	16	HIST1H2AB, GNAO1, HIST1H2AD, HIST1H2BH, MAOB, HIST2H3D, H2AFB1, HIST1H4A, HIST1H4B, H2AFZ, H2AFX, GNB4, GNB3, HIST1H3F, HIST1H4I, HIST1H2AL	0.977955	0.224549	18.9682
KEGG_PATHWAY	Pathogenic Escherichia coli infection	0.0287147	7	TUBA8, RHOA, TUBA3D, TUBA1A, TUBA1B, NCL, TUBA1C	0.998873	0.345759	31.2227
KEGG_PATHWAY	Systemic lupus erythematosus	0.044487	12	HIST1H2AB, HIST1H4A, HIST1H4B, HIST1H2AD, HIST1H2BH, H2AFZ, H2AFX, HIST1H3F, HIST1H4I, HIST1H2AL, HIST2H3D, H2AFB1	0.999975	0.464049	44.2685
KEGG_PATHWAY	Viral carcinogenesis	0.0507519	16	CDK1, HIST1H2BH, RBL1, TP53, SKP2, CHEK1, CDC20, PMAIP1, CDK2, HIST1H4A, HIST1H4B, RHOA, RANBP1, PRKACB, HIST1H4I, CCNA2	0.999995	0.490443	48.7848
KEGG_PATHWAY	Pathways in cancer	0.061629	26	ADCY3, E2F1, CKS1B, FGFR1, E2F2, GLI2, CXCR4, BCL2, RASGRP1, RHOA, PRKACB, CHUK, FN1, FZD9, MSH6, WNT10B, PTGER3, TP53, SKP2, BRCA2, BIRC5, CDK2, CCDC6, CKS2, GNB4, GNB3	1	0.541621	55.833
KEGG_PATHWAY	One carbon pool by folate	0.0618292	4	MTHFD2, TYMS, DHFR, MTHFD1L	1	0.524573	55.9539
KEGG_PATHWAY	MicroRNAs in cancer	0.0686933	20	KIF23, E2F1, E2F2, EZH2, TP53, MIR27B, CDC25C, BRCA1, CDC25A, CDC25B, MIRLET7D, MIR423, NOTCH1, SLC7A1, BCL2, MIR29B2, RHOA, DNMT1, STMN1, CDCA5	1	0.545978	59.9192
KEGG_PATHWAY	Hepatitis B	0.0705721	12	E2F1, E2F2, IFNB1, BCL2, PCNA, TICAM2, TP53, BIRC5, NFATC2, CCNA2, CHUK, CDK2	1	0.539345	60.9457
KEGG_PATHWAY	RNA transport	0.0988321	13	NDC1, RPP25, GEMIN2, NUP210, ALYREF, NUP50, MAGOHB, NUP85, RANGAP1, EIF3I, NUP155, TACC3, GEMIN4	1	0.651533	73.7341

## Sheet: GRAPH
Category	Term	log (P value)	Count	%	PValue	Genes	List Total	Pop Hits	Pop Total	Fold Enrichment	Bonferroni	Benjamini	FDR
KEGG_PATHWAY	Cell cycle	24.3547	42	3.68098	4.4183e-25	E2F1, E2F2, DBF4, PKMYT1, TTK, PRKDC, CHEK1, CHEK2, SFN, PTTG1, CDC45, RAD21, MCM7, BUB1, ORC6, CCNA2, ORC1, CDC7, CDK1, CDC6, RBL1, TP53, SKP2, ESPL1, CDC20, MCM2, MCM3, CDC25C, MCM4, MCM5, CDK2, WEE1, CDC25A, MCM6, CDC25B, CCNB1, MAD2L1, CCNB2, PLK1, PCNA, BUB1B, SMC1A	318	124	6879	7.32699	1.02946e-22	1.02946e-22	5.67617e-22
KEGG_PATHWAY	DNA replication	23.5759	25	2.19106	2.6551e-24	POLA1, POLA2, RPA3, PRIM1, RPA1, RPA2, MCM7, POLE2, PRIM2, FEN1, LIG1, MCM2, MCM3, RNASEH2A, MCM4, MCM5, MCM6, POLD3, RFC5, DNA2, RFC3, RFC4, RFC2, POLD1, PCNA	318	36	6879	15.0223	6.18638e-22	3.09319e-22	3.41099e-21
KEGG_PATHWAY	Fanconi anemia pathway	12.1679	20	1.75285	6.79365e-13	RAD51C, BLM, USP1, EME1, BRCA2, BRIP1, RMI2, BRCA1, RPA3, HES1, RPA1, FANCM, RPA2, FANCD2, FANCI, FANCG, FANCA, UBE2T, FANCB, FANCC	318	53	6879	8.16305	1.58287e-10	5.27625e-11	8.72746e-10
KEGG_PATHWAY	Homologous recombination	11.2155	15	1.31464	6.08769e-12	RAD51D, RAD51C, NBN, XRCC3, XRCC2, BLM, EME1, BRCA2, RAD54L, RPA3, RPA1, POLD3, RPA2, POLD1, RAD54B	318	29	6879	11.189	1.41843e-09	3.54608e-10	7.82081e-09
KEGG_PATHWAY	Mismatch repair	10.1938	13	1.13935	6.40002e-11	EXO1, MSH6, LIG1, RPA3, RPA1, POLD3, RFC5, RPA2, RFC3, RFC4, RFC2, POLD1, PCNA	318	23	6879	12.2268	1.49121e-08	2.98241e-09	8.22207e-08
KEGG_PATHWAY	Nucleotide excision repair	5.18265	12	1.05171	6.56668e-06	RFC5, POLD3, RPA1, RPA2, RFC3, RFC4, POLE2, RFC2, LIG1, POLD1, PCNA, RPA3	318	47	6879	5.52308	0.00152887	0.000254975	0.00843585
KEGG_PATHWAY	Oocyte meiosis	4.36753	17	1.48992	4.2901e-05	ADCY3, CDK1, PKMYT1, AURKA, CDC20, ESPL1, PTTG1, CDC25C, CDK2, CCNB1, CCNB2, MAD2L1, PLK1, BUB1, FBXO5, PRKACB, SMC1A	318	111	6879	3.31302	0.00994636	0.001427	0.0551007
KEGG_PATHWAY	p53 signaling pathway	3.67336	12	1.05171	0.000212148	CCNB1, STEAP3, CDK1, CCNB2, RRM2, TP53, CHEK1, CHEK2, PMAIP1, SFN, GTSE1, CDK2	318	67	6879	3.8744	0.0482336	0.00493137	0.272203
KEGG_PATHWAY	Base excision repair	3.20373	8	0.701139	0.000625567	POLD3, POLE2, LIG1, UNG, POLD1, NEIL3, PCNA, FEN1	318	33	6879	5.24414	0.135672	0.0131673	0.800691
