# Supplementary material for: Targeting MALAT1 Augments Sensitivity to PARP Inhibition by Impairing Homologous Recombination in Prostate Cancer
Source: Cancer Res Commun. 2023 Oct 9;3(10):2044–61. doi: 10.1158/2767-9764.CRC-23-0089 (PMC10561629; doi:10.1158/2767-9764.CRC-23-0089)
Supplement: Supplementary Table S4 — Computational prediction of microRNAs with putative binding sites on the MALAT1transcript. [file crc-23-0089-s12.xlsx]

## Sheet: Sheet1
Supplementary Table S4: Computational prediction of microRNAs with putative binding sites on the MALAT1transcript.
	LNCBase V.2	NPInter V4.0	miRTar
miRNA	Interaction potential	Interaction Description	Minimum free energy
hsa-miR-127-5p	0.708	interactions between ncRNAs and miRNAs	-8.5
hsa-miR-129-5p	0.932	interactions between ncRNAs and miRNAs	-9.4
hsa-miR-137	0.431	interactions between ncRNAs and miRNAs	-8.7
hsa-miR-140-3p	0.568	interactions between ncRNAs and miRNAs	-11.3
hsa-miR-146b-5p	0.575	interactions between ncRNAs and miRNAs	-13.4
hsa-miR-1913	0.607	collections from lncRNome	-31
hsa-miR-199a-5p	0.443	interactions between ncRNAs and miRNAs	-15.1
hsa-miR-199b-5p	0.448	interactions between ncRNAs and miRNAs	-12.82
hsa-miR-217	0.731	interactions between ncRNAs and miRNAs	-10.1
hsa-miR-296-3p	0.373	interactions between ncRNAs and miRNAs	-14
hsa-miR-320a	0.979	interactions between ncRNAs and miRNAs	-10.1
hsa-miR-320b	0.977	interactions between ncRNAs and miRNAs	-9.9
hsa-miR-320c	0.976	interactions between ncRNAs and miRNAs	-22
hsa-miR-320d	0.979	interactions between ncRNAs and miRNAs	-9.6
hsa-miR-324-3p	0.461	interactions between ncRNAs and miRNAs	-16.3
hsa-miR-326	0.633	interactions between ncRNAs and miRNAs	-8.7
hsa-miR-330-3p	0.643	collections from lncRNome	-11.1
hsa-miR-331-3p	0.425	interactions between ncRNAs and miRNAs	-19.3
hsa-miR-338-5p	0.711	interactions between ncRNAs and miRNAs	-18.8
hsa-miR-346	0.78	interactions between ncRNAs and miRNAs	-9.01
hsa-miR-34c-5p	0.663	interactions between ncRNAs and miRNAs	-10.5
hsa-miR-362-5p	0.48	interactions between ncRNAs and miRNAs	-13.8
hsa-miR-369-3p	0.622	interactions between ncRNAs and miRNAs	-7.5
hsa-miR-378b	0.493	interactions between ncRNAs and miRNAs	-10.6
hsa-miR-378c	0.48	interactions between ncRNAs and miRNAs	-12.3
hsa-miR-421	0.495	interactions between ncRNAs and miRNAs	-7.7
hsa-miR-422a	0.478	interactions between ncRNAs and miRNAs	-11.2
hsa-miR-429	0.666	interactions between ncRNAs and miRNAs	-9.7
hsa-miR-449a	0.654	interactions between ncRNAs and miRNAs	-14.4
hsa-miR-455-3p	0.565	interactions between ncRNAs and miRNAs	-8.9
hsa-miR-485-3p	0.48	interactions between ncRNAs and miRNAs	-10.4
hsa-miR-490-3p	0.585	collections from lncRNome	-9.1
hsa-miR-501-3p	0.573	interactions between ncRNAs and miRNAs	-12.51
hsa-miR-502-5p	0.459	interactions between ncRNAs and miRNAs	-13.4
hsa-miR-512-3p	0.492	collections from lncRNome	-8.4
hsa-miR-513a-3p	0.861	collections from lncRNome	-26.5
hsa-miR-520d-5p	0.554	interactions between ncRNAs and miRNAs	-8.5
hsa-miR-532-3p	0.918	collections from lncRNome	-19
hsa-miR-543	0.756	interactions between ncRNAs and miRNAs	-7.8
hsa-miR-548a-3p	0.865	collections from lncRNome	-13.1
hsa-miR-576-3p	0.523	collections from lncRNome	-8.3
hsa-miR-582-3p	0.446	collections from lncRNome	-8.3
hsa-miR-608	0.708	collections from lncRNome	-17.9
hsa-miR-665	0.89	interactions between ncRNAs and miRNAs	-13
hsa-miR-876-5p	0.853	interactions between ncRNAs and miRNAs	-9
